# Supplementary material for: H2S modulates BrSDH1-1 alternative splicing to induce stomatal closure in Chinese cabbage
Source: Hortic Res. 2025 Aug 22;12(11):uhaf214. doi: 10.1093/hr/uhaf214 (PMC12580989; doi:10.1093/hr/uhaf214)
Supplement: Web_Material_uhaf214 [file web_material_uhaf214.zip]

Archive with 5 entries (5 files):
- Supplementary Materials-new.docx
- Table S1. The subunits of SDH in A. thaliana and B. rapa..xlsx
- Table S2. The sequences of primers for RT-qPCR.xlsx
- Table S3. Summary of sequence assembly.xlsx
- Table S4. List of GO enriched cellular components.xlsx
