# Supplementary material for: H2S modulates BrSDH1-1 alternative splicing to induce stomatal closure in Chinese cabbage
Source: Hortic Res. 2025 Aug 22;12(11):uhaf214. doi: 10.1093/hr/uhaf214 (PMC12580989; doi:10.1093/hr/uhaf214)
Supplement: Web_Material_uhaf214 [file web_material_uhaf214.zip › Table S1. The subunits of SDH in A. thaliana and B. rapa..xlsx]

## Sheet: Sheet1
Supplementary Table 1 The subunits of SDH in A. thaliana and B. rapa.
SDH subunits	Gene ID (A. thaliana)	Gene ID (B. rapa)	Expression patterns and functions (A. thaliana)
SDH1	AtSDH1-1 (At5g66760)	BraA07g017190.3C	Expressed highly in guard cells and involved in stomatal movement by regulating energy metabolism.
		BraA09g009390.3C
	AtSDH1-2 (At2g18450)	BraA06g029830.3C	Expression levels were extremely low and had little effect on the growth and development.
SDH2	AtSDH2-1 (At3g27380)	BraA06g037640.3C	Highly expressed only in the early developmental stages of the floral meristem and sex organ primordia.
		BraA02g037690.3C
		BraA09g003180.3C
	AtSDH2-2 (At5g40650)	BraA07g020250.3C
	AtSDH2-3 (At5g65165)	BraA02g045020.3C	Regulates the process of seed development and its disruption can lead to delayed seed germination.
SDH3	At5g09600	BraA10g031280.3C	Mainly responsible for anchoring the SDH1-SDH2 subcomplex to the matrix side of the mitochondrial inner membrane.
	At4g32210	None
SDH4	At2g46505	BraA05g001320.3C
		BraA03g024220.3C
SDH5-8			Functional domains have not been defined.
