# Supplementary material for: H2S modulates BrSDH1-1 alternative splicing to induce stomatal closure in Chinese cabbage
Source: Hortic Res. 2025 Aug 22;12(11):uhaf214. doi: 10.1093/hr/uhaf214 (PMC12580989; doi:10.1093/hr/uhaf214)
Supplement: Web_Material_uhaf214 [file web_material_uhaf214.zip › Table S2. The sequences of primers for RT-qPCR.xlsx]

## Sheet: Sheet1
Table S4 The sequences of primers for RT-qPCR
Gene	Primer Sequence 5’ to 3’
BrSDH1-1	F: AAAGGAAGTGACTGGCTTGG
	R: AGTACGAGAAAAGGGAAGACC
BrACTIN	F: TGGGCGTACTACTGGTATTGT
	R: AATCAGTGAGGTCCCTACCC
BrSDH1-1 A/C	F (P1): GCCGGATCCAAGCTTCGATTTCGTCTACCATTTCATTTGC
	R (P2): CACTATCGTGTAATCACCTGTCTG
BrSDH1-1 B/C	F (P3): GGAAGATTTCACGAAAAGAGAG
	R (P4): TGTCCTCCAAAACATGAGCT
