# Supplementary material for: H2S modulates BrSDH1-1 alternative splicing to induce stomatal closure in Chinese cabbage
Source: Hortic Res. 2025 Aug 22;12(11):uhaf214. doi: 10.1093/hr/uhaf214 (PMC12580989; doi:10.1093/hr/uhaf214)
Supplement: Web_Material_uhaf214 [file web_material_uhaf214.zip › Table S3. Summary of sequence assembly.xlsx]

## Sheet: Sheet1
Table S2. Summary of sequence assembly after Nanopore sequencing
Sample	clean_data	clean_data number of sequences	clean_data Mean sequence length	Mapped reads	Mapped rates(%)	Number of full-length sequence	Full-length rate
WT（1）	3.24Gb	2683130	1.21Kb	1915239	0.9757	1962962	0.8161
WT（2）	3.01Gb	2426537	1.24Kb	1724510	0.9695	1778777	0.8137
WT（3）	2.56Gb	2104828	1.22Kb	1494948	0.9742	1534487	0.8147
H2S（1）	2.14Gb	1725358	1.24Kb	1213540	0.9763	1242985	0.8119
H2S（2）	2.32Gb	1893915	1.23Kb	1346690	0.9733	1383614	0.8118
H2S（3）	2.40Gb	1923264	1.25Kb	1403512	0.9775	1435837	0.8228
HA（1）	1.95Gb	1618609	1.21Kb	1135405	0.9756	1163760	0.8136
HA（2）	3.09Gb	2488541	1.24Kb	1805629	0.9774	1847363	0.8229
HA（3）	2.34Gb	1904053	1.23Kb	1358922	0.9811	1385146	0.8128
