# Supplementary material for: H2S modulates BrSDH1-1 alternative splicing to induce stomatal closure in Chinese cabbage
Source: Hortic Res. 2025 Aug 22;12(11):uhaf214. doi: 10.1093/hr/uhaf214 (PMC12580989; doi:10.1093/hr/uhaf214)
Supplement: Web_Material_uhaf214 [file web_material_uhaf214.zip › Table S4. List of GO enriched cellular components.xlsx]

## Sheet: Sheet1
Table S3. List of GO enriched cellular components
ID	Description	GeneRatio	BgRatio	Rich_factor	pvalue	qvalue	geneID	Count	regulated
GO:0009535	chloroplast thylakoid membrane	109/1525	541/32909	4.35	2.40707e-39	3.67395e-37	BraA01g000630.3C.gene/BraA01g005820.3C.gene/BraA01g008860.3C.gene/BraA01g013480.3C.gene/BraA01g018590.3C.gene/BraA01g025080.3C.gene/BraA01g026460.3C.gene/BraA01g029170.3C.gene/BraA01g036020.3C.gene/BraA01g036110.3C.gene/BraA01g036550.3C.gene/BraA01g043390.3C.gene/BraA01g044810.3C.gene/BraA02g005650.3C.gene/BraA02g006830.3C.gene/BraA02g014520.3C.gene/BraA02g017820.3C.gene/BraA02g020050.3C.gene/Bra…	109	up&down
GO:0009941	chloroplast envelope	96/1525	702/32909	2.95	1.88905e-21	1.44165e-19	BraA01g004980.3C.gene/BraA01g005820.3C.gene/BraA01g018590.3C.gene/BraA01g025080.3C.gene/BraA01g029170.3C.gene/BraA01g036030.3C.gene/BraA01g038820.3C.gene/BraA01g044810.3C.gene/BraA02g003100.3C.gene/BraA02g004950.3C.gene/BraA02g005650.3C.gene/BraA02g006830.3C.gene/BraA02g026610.3C.gene/BraA02g027600.3C.gene/BraA03g006550.3C.gene/BraA03g009310.3C.gene/BraA03g013750.3C.gene/BraA03g015680.3C.gene/Bra…	96	up&down
GO:0010287	plastoglobule	33/1525	111/32909	6.42	3.63415e-18	1.70223e-16	BraA01g010560.3C.gene/BraA01g022780.3C.gene/BraA01g029170.3C.gene/BraA02g026610.3C.gene/BraA03g021010.3C.gene/BraA03g027010.3C.gene/BraA03g027230.3C.gene/BraA04g009110.3C.gene/BraA04g015630.3C.gene/BraA05g006330.3C.gene/BraA05g037360.3C.gene/BraA06g002120.3C.gene/BraA06g002820.3C.gene/BraA06g006230.3C.gene/BraA06g022900.3C.gene/BraA06g038510.3C.gene/BraA07g009690.3C.gene/BraA07g010120.3C.gene/Bra…	33	up&down
GO:0009570	chloroplast stroma	119/1525	1094/32909	2.35	4.46102e-18	1.70223e-16	BraA01g001110.3C.gene/BraA01g004980.3C.gene/BraA01g008860.3C.gene/BraA01g009960.3C.gene/BraA01g012030.3C.gene/BraA01g012160.3C.gene/BraA01g012560.3C.gene/BraA01g013720.3C.gene/BraA01g019450.3C.gene/BraA01g022010.3C.gene/BraA01g037290.3C.gene/BraA01g037300.3C.gene/BraA01g044200.3C.gene/BraA01g044410.3C.gene/BraA01g044810.3C.gene/BraA02g004950.3C.gene/BraA02g005650.3C.gene/BraA02g009880.3C.gene/Bra…	119	up&down
GO:0030095	chloroplast photosystem II	17/1525	27/32909	13.59	1.04273e-16	3.18306e-15	BraA01g012030.3C.gene/BraA01g022780.3C.gene/BraA01g032580.3C.gene/BraA01g044840.3C.gene/BraA03g039570.3C.gene/BraA05g026060.3C.gene/BraA05g040620.3C.gene/BraA06g002680.3C.gene/BraA06g010290.3C.gene/BraA07g017380.3C.gene/BraA07g031170.3C.gene/BraA08g033850.3C.gene/BraA08g035330.3C.gene/BraA09g009530.3C.gene/BraA09g024970.3C.gene/BraA09g063780.3C.gene/BraA10g005400.3C.gene	17	down
GO:0048046	apoplast	95/1525	818/32909	2.51	1.95836e-16	4.98179e-15	BraA01g001110.3C.gene/BraA01g004700.3C.gene/BraA01g004980.3C.gene/BraA01g009030.3C.gene/BraA01g011610.3C.gene/BraA01g014290.3C.gene/BraA01g037290.3C.gene/BraA01g037300.3C.gene/BraA01g038370.3C.gene/BraA01g044810.3C.gene/BraA02g003100.3C.gene/BraA02g004070.3C.gene/BraA02g005650.3C.gene/BraA02g015790.3C.gene/BraA02g025540.3C.gene/BraA03g021010.3C.gene/BraA03g028660.3C.gene/BraA03g029060.3C.gene/Bra…	95	up&down
GO:0009543	chloroplast thylakoid lumen	29/1525	105/32909	5.96	3.39323e-15	7.39877e-14	BraA01g000630.3C.gene/BraA01g012030.3C.gene/BraA01g022780.3C.gene/BraA01g026460.3C.gene/BraA01g032580.3C.gene/BraA01g044840.3C.gene/BraA03g026770.3C.gene/BraA03g039570.3C.gene/BraA04g017380.3C.gene/BraA04g020440.3C.gene/BraA05g026060.3C.gene/BraA05g040620.3C.gene/BraA06g002680.3C.gene/BraA06g010290.3C.gene/BraA06g015860.3C.gene/BraA06g022900.3C.gene/BraA06g027510.3C.gene/BraA06g037280.3C.gene/Bra…	29	down
GO:0009654	photosystem II oxygen evolving complex	15/1525	35/32909	9.25	1.23255e-11	2.35158e-10	BraA01g008860.3C.gene/BraA01g012030.3C.gene/BraA01g022780.3C.gene/BraA01g044840.3C.gene/BraA04g020440.3C.gene/BraA05g040620.3C.gene/BraA06g010290.3C.gene/BraA07g017380.3C.gene/BraA07g026390.3C.gene/BraA07g042080.3C.gene/BraA08g033850.3C.gene/BraA09g009530.3C.gene/BraA09g024970.3C.gene/BraA09g063780.3C.gene/BraA10g005400.3C.gene	15	down
GO:0009534	chloroplast thylakoid	24/1525	112/32909	4.62	2.71361e-10	4.60203e-09	BraA01g001110.3C.gene/BraA01g004980.3C.gene/BraA01g044200.3C.gene/BraA02g032600.3C.gene/BraA03g000300.3C.gene/BraA03g009310.3C.gene/BraA03g064230.3C.gene/BraA04g015630.3C.gene/BraA05g037380.3C.gene/BraA05g041390.3C.gene/BraA06g003360.3C.gene/BraA06g016980.3C.gene/BraA07g011050.3C.gene/BraA07g019570.3C.gene/BraA07g024040.3C.gene/BraA08g015370.3C.gene/BraA08g021770.3C.gene/BraA08g031370.3C.gene/Bra…	24	down
GO:0010319	stromule	20/1525	80/32909	5.39	4.54465e-10	6.93658e-09	BraA01g001110.3C.gene/BraA01g044810.3C.gene/BraA03g013750.3C.gene/BraA03g021010.3C.gene/BraA03g027010.3C.gene/BraA03g035490.3C.gene/BraA05g006330.3C.gene/BraA05g035280.3C.gene/BraA05g040570.3C.gene/BraA06g006230.3C.gene/BraA06g012750.3C.gene/BraA08g007230.3C.gene/BraA08g021770.3C.gene/BraA08g029510.3C.gene/BraA09g029800.3C.gene/BraA09g033090.3C.gene/BraA09g039510.3C.gene/BraA09g055960.3C.gene/Bra…	20	down
GO:0009522	photosystem I	14/1525	43/32909	7.03	4.38878e-09	6.0897e-08	BraA01g029170.3C.gene/BraA03g027230.3C.gene/BraA04g001140.3C.gene/BraA05g037360.3C.gene/BraA06g003590.3C.gene/BraA06g005580.3C.gene/BraA07g021900.3C.gene/BraA08g023320.3C.gene/BraA08g028350.3C.gene/BraA09g016320.3C.gene/BraA09g034680.3C.gene/BraA09g045720.3C.gene/BraA09g058520.3C.gene/BraA09g062800.3C.gene	14	down
GO:0019898	extrinsic component of membrane	15/1525	60/32909	5.39	6.76069e-08	8.59912e-07	BraA01g012030.3C.gene/BraA01g022780.3C.gene/BraA01g044840.3C.gene/BraA04g020440.3C.gene/BraA04g023750.3C.gene/BraA05g011690.3C.gene/BraA05g040620.3C.gene/BraA06g006110.3C.gene/BraA06g010290.3C.gene/BraA07g017380.3C.gene/BraA08g033850.3C.gene/BraA09g009530.3C.gene/BraA09g024970.3C.gene/BraA09g063780.3C.gene/BraA10g005400.3C.gene	15	up&down
GO:0010598	NAD(P)H dehydrogenase complex (plastoquinone)	8/1525	18/32909	9.59	6.02237e-07	6.61925e-06	BraA01g036020.3C.gene/BraA02g020050.3C.gene/BraA04g014990.3C.gene/BraA05g030950.3C.gene/BraA06g012020.3C.gene/BraA06g044130.3C.gene/BraA08g021760.3C.gene/BraA09g057080.3C.gene	8	down
GO:0009538	photosystem I reaction center	7/1525	13/32909	11.62	6.07145e-07	6.61925e-06	BraA01g036110.3C.gene/BraA04g009110.3C.gene/BraA06g002120.3C.gene/BraA07g010120.3C.gene/BraA08g006950.3C.gene/BraA08g018830.3C.gene/BraA09g001460.3C.gene	7	down
GO:0005886	plasma membrane	293/1525	5006/32909	1.26	8.85838e-06	9.01379e-05	BraA01g001110.3C.gene/BraA01g002210.3C.gene/BraA01g003080.3C.gene/BraA01g003170.3C.gene/BraA01g009000.3C.gene/BraA01g009230.3C.gene/BraA01g011610.3C.gene/BraA01g012110.3C.gene/BraA01g013280.3C.gene/BraA01g013660.3C.gene/BraA01g014620.3C.gene/BraA01g014690.3C.gene/BraA01g015150.3C.gene/BraA01g016440.3C.gene/BraA01g018790.3C.gene/BraA01g019340.3C.gene/BraA01g027140.3C.gene/BraA01g029330.3C.gene/Bra…	293	up&down
GO:0030076	light-harvesting complex	7/1525	19/32909	7.95	1.39425e-05	0.000133004	BraA01g029170.3C.gene/BraA07g021900.3C.gene/BraA07g024630.3C.gene/BraA08g005510.3C.gene/BraA08g028350.3C.gene/BraA09g016320.3C.gene/BraA09g045720.3C.gene	7	down
GO:0009523	photosystem II	10/1525	49/32909	4.4	6.96419e-05	0.000625268	BraA02g017820.3C.gene/BraA04g021840.3C.gene/BraA05g013820.3C.gene/BraA05g037360.3C.gene/BraA07g021900.3C.gene/BraA07g033020.3C.gene/BraA08g005880.3C.gene/BraA09g045720.3C.gene/BraA10g005480.3C.gene/BraA10g007760.3C.gene	10	down
GO:0005743	mitochondrial inner membrane	22/1525	191/32909	2.49	8.23049e-05	0.000697907	BraA01g015350.3C.gene/BraA01g018750.3C.gene/BraA01g036550.3C.gene/BraA02g000690.3C.gene/BraA02g006120.3C.gene/BraA03g000920.3C.gene/BraA03g007010.3C.gene/BraA03g040350.3C.gene/BraA04g016480.3C.gene/BraA05g001470.3C.gene/BraA05g023340.3C.gene/BraA05g024920.3C.gene/BraA06g024780.3C.gene/BraA06g033920.3C.gene/BraA06g035060.3C.gene/BraA07g017300.3C.gene/BraA08g022220.3C.gene/BraA09g043050.3C.gene/Bra…	22	up
GO:0009579	thylakoid	14/1525	95/32909	3.18	0.000120324	0.00095104	BraA03g013750.3C.gene/BraA03g035490.3C.gene/BraA03g037180.3C.gene/BraA03g053920.3C.gene/BraA04g004360.3C.gene/BraA05g001040.3C.gene/BraA05g009850.3C.gene/BraA05g031210.3C.gene/BraA05g031220.3C.gene/BraA05g035280.3C.gene/BraA08g022720.3C.gene/BraA09g004750.3C.gene/BraA09g039510.3C.gene/BraA10g029620.3C.gene	14	down
GO:0031969	chloroplast membrane	21/1525	183/32909	2.48	0.000124619	0.00095104	BraA01g029590.3C.gene/BraA02g004370.3C.gene/BraA02g008140.3C.gene/BraA02g022330.3C.gene/BraA02g025540.3C.gene/BraA02g030770.3C.gene/BraA02g032600.3C.gene/BraA03g025860.3C.gene/BraA03g035070.3C.gene/BraA03g052230.3C.gene/BraA04g009110.3C.gene/BraA05g031210.3C.gene/BraA06g000430.3C.gene/BraA06g033080.3C.gene/BraA07g023890.3C.gene/BraA08g006950.3C.gene/BraA08g007230.3C.gene/BraA08g035300.3C.gene/Bra…	21	up&down
